# Supplementary material for: Genetic Analysis of Infectious Bronchitis Virus S1 Gene Reveals Novel Amino Acid Changes in the GI-16 Lineage in Peru
Source: Microorganisms. 2023 Mar 8;11(3):691. doi: 10.3390/microorganisms11030691 (PMC10051523; doi:10.3390/microorganisms11030691)
Supplement: Supplementary file 1 [file microorganisms-11-00691-s001.zip]

Archive with 2 entries (2 files):
- Sup. S1.fasta
- Sup. S2.xls
