# Supplementary material for: Genetic Analysis of Infectious Bronchitis Virus S1 Gene Reveals Novel Amino Acid Changes in the GI-16 Lineage in Peru
Source: Microorganisms. 2023 Mar 8;11(3):691. doi: 10.3390/microorganisms11030691 (PMC10051523; doi:10.3390/microorganisms11030691)
Supplement: Supplementary file 1 [file microorganisms-11-00691-s001.zip › Sup. S1.fasta]

>Peru_IBV_01
GCGGAAAAAGGTAGGTGGTTAAACACTACTTTAGTGTTAATTAAAAATTACTTTCTCAAATGTTAGTAACGCCCCTCCTAATACAGGTGGTGTTCATAGTATTGGTTTATATCAAACACAAACAGCTCAGAGTGGTTATTATAATTTTAATTTCTCCTTTCTGAGTAGGTTCCGTTATGTAGAATCAGATTTTATGTATGGGTCATATCACCCAAAATGTTCATTTAGACTAGAAACTATTAATAATGGTTTGTGGTTTAATTCACTTTCTGTTTCTCTTGGTTACGGTCCACTACAGGGTGGTTGTAAGCAATCTGTGTTTAATAATATGGCAACTTGTTGTTATGCTTATTCATATAGTGGTCCTACACTATGTAAGGGTGTTTATAGAGA

>Peru_IBV_02
GAGGGAAAAGGTTAGGTGGTTAACACTACCTTAGTGTTAATCTATATTATTACTTTCTCAAATGTTAGTAACGCCCCTCCTAATACAGGTGGTGTTCATAGTATTCGTTTATATCAAACACAAACAGCTCAGAGTGGTTATTATAATTTTAATTTCTCCTTTCTGAGTAGGTTCCGTTATGTAGAATCAGATTTTATGTATGGGTCATATCACCAAAAATGTCCATTTAGACTAGAAACTATTAATAATGGTTTGTGGTTTAATTCACTTTCTGTTTCTCTTGGTTACGGTCCACTACAGGGTGGTTGTAAGCAATCTGTGTTTAATAATATGGCAACTTGTTGTTATGCTTATTCATATAGTGGTCCTACACTATGTAAGGGTGTTTATAGAGA

>Peru_IBV_03
GAGGAAAAATGTAAGTGTTAACACTACCTTAGTGTTATATTAAAATAACTTTCTCAAATGTTAGTAACGCCCCTCCCAATACAGGTGGTGTTCATAGTATTGTTTTATATCAAACACAAACAGCTCAGAGTGGTTATTATAATTTTAATTTCTCCTTTCTGAGTAGGTTCCGTTATGTAGAATCAGATTTTATGTATGGGTCATATCACCCAAAGTGTCCATTTAGACCAGAAACTATTAATAATGGTTTGTGGTTTAATTCACTTTCTGTTTCTCTTGGTTACGGTCCACTACAGGGTGGTTGTAAGCAATCTGTGTTTAATAATATTGCAACTTGTTGTTATGCTTATTCATATAGAGGTCCTACACTATGTAAGGGTGTTTTATAGAGA

>Peru_IBV_04
CAAAAGAAGTTTTAGTTTAGGAAAGGTTTATTGTTTATAGAGCAAAGTAGTGTTAACACTACCTTAGTGGAAAAAAAAGAGAAATCTCAAATGTTAGTAACGCCCCTCCTAATACAGGGGGGGTTAAAAGTATTCGTCTATATCAAACACAAACAGCTCAGAGTGGTTATTATAATTTTAATTTCTCCTTTCTGAGTAGGTTCCGTTATGTAGAATCAGATTTTATGTATGGGTCATATCACCAAAAATGTCCATTTAGACTAGAAACTATTAATAATGGTTTGTGGTTTAATTCACTTTCTGTTTCTCTTGGTTACGGTCCACTACAGGGTGGTTGTAAGCAATCTGTGTTTAATAATATGGCAACTTGTTGTTATGCTTATTCATATAGTGGTCCTACACTATGTAAGGGTGTTTTATAGAGA

>Peru_IBV_05
CATTTTGTTAGGTTTTAGTTTAAGGAAAAGGTTTTATTGTTTATAGAGAAAGTAGTGTTAACACTACCTTAGTGTAAAAAGGGGGTAATCTCAAATGTTAGTAACGCCCCTCCTAATACAGGTGGTGTTCATAGTATTCGTCTATATCAAACACAAACAGCTCAGAGTGGTTATTATAATTTTAATTTCTCCTTTCTGAGTAGGTTCCGTTATGTAGAATCAGATTTTATGTATGGGTCATATCACCAAAAATGTCCATTTAGACTAGAAACTATTAATAATGGTTTGTGGTTTAATTCACTTTCTGTTTCTCTTGGTTACGGTCCACTACAGGGTGGTTGTAAGCAATCTGTGTTTAATAATATGGCAACTTGTTGTTATGCTTATTCATATAGTGGTCCTACACTATGTAAGGGTGTTTATAGAGA

>Peru_IBV_06
CAACCAAATAAGTTAGTTTTTAGTTAAAGGAAAGGTTTATTGTTTATAGAGAAAGTAGTGTTAACACTACTTTAGTGTTAACTAATTTTACTTTCTCAAATGTTAGTAACGCCCCTCCTAATACAGGTGGTGTTCATAGTATTGTTTTATATCAAACACAAACAGCTCAGAGTGGTTATTATAATTTCAATTTCTCCTTTCTGAGTAGGTTCCGTTATGTAGAATCAGATTTTATGTATGGGTCATATCACCCAAAGTGTCCATTTAGACCAGAAACTATTAATAATGGTTTGTGGTTTAATTCACTTTCTGTTTCTCTTGGTTACGGTCCACTACAGGGTGGTTGTAAGCAATCTGTGTTTAATAATATTGCAACTTGTTGTTATGCTTATTCATATAGAGGTCCTACACTATGTAAGGGTGTTTATAGAGA

>Peru_IBV_07
TTAAGTGGTTACTCTAAAAAAAAAAAAAATTCTCAAATGTTAGTAACGCCCCTCCTAATACAGGTGGTGTTCATAGTATTGTTTTATATCAAACACAAACAGCTCAGAGTGGTTATTATAATTTCAATTTCTCCTTTCTGAGTAGGTTCCGTTATGTAGAATCAGATTTTATGTATGGGTCATATCACCCAAAGTGTCCATTTAGACCAGAAACTATTAATAATGGTTTGTGGTTTAATTCACTTTCTGTTTCTCTTGGTTACGGTCCACTACAGGGTGGTTGTAAGCAATCTGTGTTTAATAATATTGCAACTTGTTGTTATGCTTATTCATATAGAGGTCCTACACTATGTAAGGGTGTTTATAGAGA

>Peru_IBV_08
TAGTTCAATCTAAATATATTACTTTCTCAAATGTTAGTAACGCCCCTCCTAATACAGGTTGTGTGTTCATAGTATTCGTTTATATCAAACACAAACAGCTCAGAGTGGTTATTATAATTTTAATTTCTCCTTTCTGAGTAGGTTCCGTTATGTAGAATCAGATTTTATGTATGGGTCATATCACCAAAAATGTCCATTTAGACTAGAAACTATTAATAATGGTTTGTGGTTTAATTCACTTTCTGTTTCTCTTGGTTACGGTCCACTACAGGGTGGTTGTAAGCAATCTGTGTTTAATAATATGGCAACTTGTTGTTATGCTTATTCATATAGTGGTCCTACACTATGTAAGGGTTTTTTATAGAGA

>Peru_IBV_09
TCACTGGTAATTTTTCAGATGGTTTCTATCCTTATACTAATAGTAGTTTAGTTAAGGAAAGGTTTGTTGTTTATAGAGAAAGTAGTGTTAACACTACTTTAGTGTTAACTAATTTTACTTTCTCAAATGTTAGTAACGCCCCTCCTAATACAGGTGGTGTTCATAGTATTGGTTTATATCAAACACAAACAGCTCAGAGTGGTTATTATAATTTTAATTTCTCCTTTCTGAGTAGGTTCCGTTATGTAGAATCAGATTTTATGTATGGGTCATATCACCCAAAATGTTCATTTAGACTAGAAACTATTAATAATGGTTTGTGGTTTAATTCACTTTCTGTTTCTCTTGGTTACGGTCCACTACAGGGTGGTTGTAAGCAATCTGTGTTCCCCATAAATATGGGCCAAACCATTTG

>Peru_IBV_10
TCACTGGTAATTTTTCAGATGGTTTCTATCCTTATACTAATAGTAGTTTAGTTAAGGAAAGGTTTATTGTTTATAGAGAAAGTAGTGTTAACACTACCTTAGTGTTAACTAATTTTACTTTCTCAAATGTTAGTAACGCCCCTCCTAATACAGGTGGTGTTCATAGTATTCGTTTATATCAAACACAAACAGCTCAGAGTGGTTATTATAATTTTAATTTCTCCTTTCTGAGTAGGTTCCGTTATGTAGAATCAGATTTTATGTATGGGTCATATCACCAAAAATGTCCATTTAGACTAGAAACTATTAATAATGGTTTGTGGTTTAATTCACTTTCTGTTTCTCTTGGGTGGCGGTCCACTACAGGGTGGTTGTAAGCCGAT

>Peru_IBV_11
CACTGGTAAATTTTCAGATGGTTTCTATCCTTATACTAATAGTAGTTTAGTTAAGGAAAGGTTTATTGTTTATAGAGAAAGTAGTGTTAACACTACCTTAGTGTTAACTAATTTTACTTTCTCAAATGTTAGTAACGCCCCTCCCAATACAGGTGGTGTTCATAGTATTGTTTTATATCAAACACAAACAGCTCAGAGTGGTTATTATAATTTTAATTTCTCCTTTCTGAGTAGGTTCCGTTATGTAGAATCAGATTTTATGTATGGGTCATATCACCCAAAGTGTCCATTTAGACCAGAAACTATTAATAATGGTTTGTGGTTTAATTCACTTTCTGTTTCTCTTGTTTACGGTCCACTACAGGGTGGTTTAAGCAGT

>Peru_IBV_12
TCACTGGTAATTTTTCAGATGGTTTCTATCCTTATACTAATAGTAGTTTAGTTAAGGAAAGGTTTATTGTTTATAGAGAAAGTAGTGTTAACACTACCTTAGTGTTAACTAATTTTACTTTCTCAAATGTTAGTAACGCCCCTCCTAATACAGGTGGTGTTCATAGTATTCGTCTATATCAAACACAAACAGCTCAGAGTGGTTATTATAATTTTAATTTCTCCTTTCTGAGTAGGTTCCGTTATGTAGAATCAGATTTTATGTATGGGTCATATCACCAAAAATGTCCATTTAGACTAGAAACTATTAATAATGGTTTGTGGTTTAATTCACTTTCTGTTTCTCTTGTTTACGGTCCACTACAGGGTGGTTGTAAGCAATCTGTGTTTAAATAAATATGGCAAACCTTGTTTGGTTATTGCTTTTTCCAAAATTT

>Peru_IBV_13
TCACTGGTAATTTTTCAGATGGTTTCTATCCTTATACTAATAGTAGTTTAGTTAAGGAAAGGTTTATTGTTTATAGAGAAAGTAGTGTTAACACTACCTTAGTGTTAACTAATTTTACTTTCTCAAATGTTAGTAACGCCCCTCCTAATACAGGTGGTGTTCATAGTATTCGTCTATATCAAACACAAACAGCTCAGAGTGGTTATTATAATTTTAATTTCTCCTTTCTGAGTAGGTTCCGTTATGTAGAATCAGATTTTATGTATGGGTCATATCACCAAAAATGTCCATTTAGACTAGAAACTATTAATAATGGTTTGTGGTTTAATTCACTTTCTGTTTCTCTTTTTACGGTCCACTACAGGGTGGTTGTAAGCAATCTGTGTTTAATAATATGGCAACTTGTTGTTTAAGCCTATTTCAATTAA

>Peru_IBV_14
TCACTGGTAAAATTTTCAGATGGTTTCTATCCTTATACTAATAGTAGTTTAGTTAAGGAAAGGTTTATTGTTTATAGAGAAAGTAGTGTTAACACTACTTTAGTGTTAACTAATTTTACTTTCTCAAATGTTAGTAACGCCCCTCCTAATACAGGTGGTGTTCATAGTATTGTTTTATATCAAACACAAACAGCTCAGAGTGGTTATTATAATTTCAATTTCTCCTTTCTGAGTAGGTTCCGTTATGTAGAATCAGATTTTATGTATGGGTCATATCACCCAAAGTGTCCATTTAGACCAGAAACTATTAATAATGGTTTGTGGTTTAATTCACTTTCTGTTTCTCTTGGTTACGGTCCACTACAGGGTGGTTGTAAGCAATCTGTGTTTAATAATATGCCAACTTGTTGTTATGCTATTTAATGGGCATAGAAAATC

>Peru_IBV_15
CACTGGTAATTTTTCAGATGGTTTCTATCCTTATACTAATAGTAGTTTAGTTAAGGAAAGGTTTATTGTTTATAGAGAAAGTAGTGTTAACACTACTTTAGTGTTAACTAATTTTACTTTCTCAAATGTTAGTAACGCCCCTCCTAATACAGGTGGTGTTCATAGTATTGTTTTATATCAAACACAAACAGCTCAGAGTGGTTATTATAATTTCAATTTCTCCTTTCTGAGTAGGTTCCGTTATGTAGAATCAGATTTTATGTATGGGTCATATCACCCAAAGTGTCCATTTAGACCAGAAACTATTAATAATGGTTTGTGGTTTAATTCACTTTCTGTTTCTCTTTTTACGGTCCACTACAGGGTGGTTGTAAGCAATCTGTGTTTAATAATATTGCAACTTTGTTTGTTATGCCTATTCCAAAAA

>Peru_IBV_16
ACTGGTAAATTTTTCAGATGGTTTCTATCCTTATACTAATAGTAGTTTAGTTAAGGAAAGGTTTATTGTTTATAGAGAAAGTAGTGTTAACACTACCTTAGTGTTAACTAATTTTACTTTCTCAAATGTTAGTAACGCCCCTCCTAATACAGGTGGTGTTCATAGTATTCGTTTATATCAAACACAAACAGCTCAGAGTGGTTATTATAATTTTAATTTCTCCTTTCTGAGTAGGTTCCGTTATGTAGAATCAGATTTTATGTATGGGTCATATCACCAAAAATGTCCATTTAGACTAGAAACTATTAATAATGGTTTGTGGTTTAATTCACTTTCTGTTTCTCTTGGTTACGGTCCACTACAGGGTGGTTGTAAGCAATCTGTGTTTAATAATATGGCAACTTGTTGTTATGCCTTATTTCAAAATA

>Peru_IBV_17
GTTCCCTAATCCGGTCGCCCAATAGTGTTAATACTACTTTTACGTTACACTAAATCAGTTTTCATAATGAGACTGGCGCCAACCCTAATCCTAGTGGTGTTCAGAATATTCAAACTTACCAAACACAAACAGCTCAGAGTGGTTATTATAATTTTAATTTTTCCTTTCTGAGTAGTTTTGTTTATAAGGAGTCTAATTTTATGTATGGATCTTATCACCCAAGTTGTAATTTTAGACTAGAAACTATTAATAATGGCTTGTGGTTTAATTCACTTTCAGTTTCAATTGCTTACGGTCCTCTTCAAGGTGGTTGCAAGCAATCTGTCTTTAGTGGTAGAGCAACTTGTTGTTATGCTTATTCATATGAAGGTCCTTTGCTTTGTAAGGGTGTTTATAGAGA

>Peru_IBV_18
CACTGGTAATTTTTCAGATGGCTTTTATCCTTTTATTAATAGTAGTTTAGTTAAGCAGAAGTTTATAGTCTATCGTGAAAATAGTGTTAATACTACTTTTACGTTACACTATTTCAGTTTTCATAATGAGACTGGCGCCAACCCTAATCCTAGTGGTGTTCAGAATATTCAAACTTACCAAACACAAACAGCTCAGAGTGGTTATTATAATTTTAATTTTTCCTTTCTGAGTAGTTTTGTTTATAAGGAGTCTAATTTTATGTATGGATCTTATCACCCAAGTTGTAATTTTAGTCTTGTTTCTATTAATAATGGCTTGTGGTTTAATTCACTTTCAGTTCCTTTTTCTTCCCCTCTTCAAGGTGGTTGCAAGCAATCTGTCTTTAGTGGTAGAGCAACTTGTTGTTTATGCCTTATTCAATTGAG
