# Supplementary material for: Genetic Analysis of Infectious Bronchitis Virus S1 Gene Reveals Novel Amino Acid Changes in the GI-16 Lineage in Peru
Source: Microorganisms. 2023 Mar 8;11(3):691. doi: 10.3390/microorganisms11030691 (PMC10051523; doi:10.3390/microorganisms11030691)
Supplement: Supplementary file 1 [file microorganisms-11-00691-s001.zip › Sup. S2.xls]

## Sheet: MatrixOutput
	Z83975.1_Avian_infectious_bronchitis_virus_UK/7/91_S_gene_S1_domain	X15832.1_Infectious_Bronchitis_Virus_genomic_RNA_for_spike_precursor_protein_S1_and_S2_(_peplomer_subunits_S1_and_S2)	U77298.1_Avian_infectious_bronchitis_virus_spike_glycoprotein_S-1_subunit_gene_partial_cds	U29519.1_Avian_infectious_bronchitis_virus_strain_Vic_S_S1_glycoprotein_gene_partial_cds	U16157.1_Avian_infectious_bronchitis_virus_spike_glycoprotein_S1_and_S2_subunit_gene_partial_cds	Peru_IBV_S1_PartialCD_18_comp	Peru_IBV_S1_PartialCD_17	Peru_IBV_S1_PartialCD_16_comp	Peru_IBV_S1_PartialCD_15_comp	Peru_IBV_S1_PartialCD_14_comp	Peru_IBV_S1_PartialCD_13_comp	Peru_IBV_S1_PartialCD_12_comp	Peru_IBV_S1_PartialCD_11_comp	Peru_IBV_S1_PartialCD_10_comp	Peru_IBV_S1_PartialCD_09_comp	Peru_IBV_S1_PartialCD_08	Peru_IBV_S1_PartialCD_07	Peru_IBV_S1_PartialCD_06	Peru_IBV_S1_PartialCD_05	Peru_IBV_S1_PartialCD_04	Peru_IBV_S1_PartialCD_03	Peru_IBV_S1_PartialCD_02	Peru_IBV_S1_PartialCD_01	MN548287.1:20293-23781_Infectious_bronchitis_virus_strain_H120_complete_genome	MN512436.1:20344-23844_Infectious_bronchitis_virus_isolate_IBV/Ck/Can/18-048192T_complete_genome	MK953937.1:20310-23819_Infectious_bronchitis_virus_strain_Brazil/SP55_complete_genome	MH878976.1:20172-21788_Infectious_bronchitis_virus_isolate_VFAR-047_complete_genome	MH021175.1:20311-23802_Avian_coronavirus_strain_D274_complete_genome	MG913343.1:20315-23803_Avian_coronavirus_isolate_AvCoV/Gallus_gallus/Brazil/sample_22/2013_complete_genome	MG913342.1:20314-23823_Avian_coronavirus_isolate_AvCoV/Gallus_gallus/Brazil/sample_38/2013_GI-11_complete_genome_complete_genome	MF421320.1:20314-23823_Infectious_bronchitis_virus_isolate_UY/11/CA/18_complete_genome	MF421319.1:20338-23811_Infectious_bronchitis_virus_isolate_UY/09/CA/01_complete_genome	M99482.1_Avian_infectious_bronchitis_virus_RNA_fragment	M21970.1_Avian_infectious_bronchitis_virus_(strain_H120)_peplomeric_protein_gene_encoding_the_S1_and_S2_subunits_complete_cds	M21883.1_Avian_infectious_bronchitis_virus_S1_and_S2_peplomeric_protein_gene_complete_cds	L18990.1_Avian_infectious_bronchitis_virus_surface_glycoprotein_(spike_S1)_mRNA_complete_cds	L18988.1_Avian_infectious_bronchitis_virus_surface_glycoprotein_(spike_S1)_mRNA_5_end_of_cds	L14070.1_Avian_infectious_bronchitis_virus_(clone_J2)_S1_glycoprotein_precursor_gene_partial_cds	L14069.1_Avian_infectious_bronchitis_virus_(clone_G13-1)_S1_glycoprotein_precursor_gene_partial_cds	KY776701.1:20302-23781_Infectious_bronchitis_virus_strain_gammaCoV/ck/China/I0108/17_complete_genome	KY776700.1:20302-23811_Infectious_bronchitis_virus_strain_gammaCoV/ck/China/I0712/11_complete_genome	KX272465.1:20238-23735_Infectious_bronchitis_virus_isolate_AR251-15_complete_genome	KU356856.1:20314-23811_Infectious_bronchitis_virus_strain_ck/CH/SCYB/140913_complete_genome	KP780179.1:20277-23777_Infectious_bronchitis_virus_strain_gammaCoV/Ck/Italy/I2022/13_complete_genome	KP118893.1:20314-23808_Infectious_bronchitis_virus_strain_ck/CH/LSD/110410_complete_genome	KP118891.1:20314-23808_Infectious_bronchitis_virus_strain_ck/CH/LHLJ/111246_complete_genome	KP118888.1:20314-23808_Infectious_bronchitis_virus_strain_ck/CH/LLN/130102_complete_genome	KP118884.1:20314-23808_Infectious_bronchitis_virus_strain_ck/CH/LSD/110851_complete_genome	KP118881.1:20314-23808_Infectious_bronchitis_virus_strain_ck/CH/LBJ/140413_complete_genome
Z83975.1_Avian_infectious_bronchitis_virus_UK/7/91_S_gene_S1_domain
X15832.1_Infectious_Bronchitis_Virus_genomic_RNA_for_spike_precursor_protein_S1_and_S2_(_peplomer_subunits_S1_and_S2)	0.193865
U77298.1_Avian_infectious_bronchitis_virus_spike_glycoprotein_S-1_subunit_gene_partial_cds	0.477741	0.501349
U29519.1_Avian_infectious_bronchitis_virus_strain_Vic_S_S1_glycoprotein_gene_partial_cds	0.251376	0.251926	0.530711
U16157.1_Avian_infectious_bronchitis_virus_spike_glycoprotein_S1_and_S2_subunit_gene_partial_cds	0.270533	0.307782	0.570624	0.292571
Peru_IBV_S1_PartialCD_18_comp	0.30531	0.266655	0.522984	0.248862	0.294182
Peru_IBV_S1_PartialCD_17	0.278836	0.242979	0.50527	0.214594	0.27844	0.0446595
Peru_IBV_S1_PartialCD_16_comp	0.230082	0.213635	0.499306	0.27781	0.305639	0.294796	0.264418
Peru_IBV_S1_PartialCD_15_comp	0.226758	0.229362	0.494164	0.284488	0.289894	0.295796	0.276126	0.0253728
Peru_IBV_S1_PartialCD_14_comp	0.230492	0.223369	0.483949	0.283255	0.293679	0.305897	0.274928	0.0216004	0.00356968
Peru_IBV_S1_PartialCD_13_comp	0.230822	0.224217	0.50982	0.283665	0.301383	0.290014	0.26518	0.00715364	0.0254353	0.029057
Peru_IBV_S1_PartialCD_12_comp	0.234546	0.223284	0.507122	0.282439	0.305182	0.294359	0.264041	0.00712815	0.029057	0.0289519	0
Peru_IBV_S1_PartialCD_11_comp	0.235871	0.234045	0.487099	0.278902	0.294426	0.312016	0.280684	0.0290479	0.0144122	0.0143605	0.0291195	0.0290139
Peru_IBV_S1_PartialCD_10_comp	0.255194	0.237986	0.536727	0.304371	0.327157	0.317253	0.290674	0.0179584	0.0440762	0.0401243	0.0253649	0.0252733	0.0403318
Peru_IBV_S1_PartialCD_09_comp	0.230082	0.213635	0.490443	0.27781	0.29934	0.294796	0.264418	0.010726	0.0216532	0.0179224	0.0180343	0.0179695	0.0253057	0.0289766
Peru_IBV_S1_PartialCD_08	0.262228	0.244697	0.526328	0.312137	0.336783	0.301835	0.260205	0.0217359	0.0481724	0.0441569	0.0292411	0.0291346	0.0519711	0.0403797	0.0328829
Peru_IBV_S1_PartialCD_07	0.281189	0.272985	0.55372	0.332756	0.339406	0.33345	0.278145	0.0599584	0.0408513	0.0368784	0.0680846	0.0678279	0.0523081	0.0797959	0.0559549	0.0521133
Peru_IBV_S1_PartialCD_06	0.230492	0.223369	0.483949	0.283255	0.293679	0.305897	0.274928	0.0216004	0.00356968	0	0.029057	0.0289519	0.0143605	0.0401243	0.0179224	0.0441569	0.0368784
Peru_IBV_S1_PartialCD_05	0.280014	0.261815	0.554017	0.3313	0.362738	0.315552	0.272212	0.0330645	0.0601508	0.055992	0.0332261	0.0331038	0.0640273	0.052131	0.0444701	0.0330645	0.0557353	0.055992
Peru_IBV_S1_PartialCD_04	0.291365	0.26693	0.576752	0.343605	0.375738	0.338576	0.287951	0.0522562	0.0802539	0.07588	0.0525158	0.0523195	0.0842338	0.0719044	0.0640202	0.048362	0.0597017	0.07588	0.032933
Peru_IBV_S1_PartialCD_03	0.251286	0.243756	0.485689	0.300322	0.310352	0.317524	0.264146	0.0401972	0.0291003	0.0252891	0.0479372	0.047761	0.0254026	0.0592592	0.0363815	0.0516662	0.0366558	0.0252891	0.0635484	0.0714582
Peru_IBV_S1_PartialCD_02	0.25155	0.234372	0.528293	0.300761	0.330089	0.296557	0.255258	0.0143983	0.0404933	0.0365575	0.0217894	0.0217106	0.044253	0.0328233	0.0254106	0.0106498	0.0560226	0.0365575	0.029339	0.048362	0.0402448
Peru_IBV_S1_PartialCD_01	0.250472	0.233388	0.513808	0.299441	0.322021	0.306688	0.254168	0.0253186	0.0365144	0.0326377	0.0328441	0.0327247	0.0402364	0.043981	0.0143466	0.0327631	0.0479945	0.0326377	0.0480107	0.0597344	0.0325577	0.0216575
MN548287.1:20293-23781_Infectious_bronchitis_virus_strain_H120_complete_genome	0.277634	0.222977	0.468944	0.204467	0.267103	0.0601305	0.0289949	0.253449	0.264906	0.263769	0.254172	0.253091	0.264422	0.279239	0.253449	0.270573	0.295044	0.263769	0.283338	0.299915	0.269513	0.265561	0.264418
MN512436.1:20344-23844_Infectious_bronchitis_virus_isolate_IBV/Ck/Can/18-048192T_complete_genome	0.285018	0.312404	0.489935	0.286848	0.346916	0.315817	0.278546	0.324006	0.32085	0.319407	0.324978	0.323518	0.315146	0.34182	0.324006	0.351812	0.358161	0.319407	0.363752	0.388328	0.33663	0.343389	0.34182	0.277347
MK953937.1:20310-23819_Infectious_bronchitis_virus_strain_Brazil/SP55_complete_genome	0.221811	0.251221	0.499406	0.202987	0.272038	0.262297	0.243471	0.209	0.214816	0.213927	0.214228	0.213344	0.209945	0.2239	0.209	0.234699	0.242333	0.213927	0.256832	0.267703	0.234038	0.229592	0.228631	0.232885	0.297642
MH878976.1:20172-21788_Infectious_bronchitis_virus_isolate_VFAR-047_complete_genome	0.225716	0.218676	0.477252	0.27821	0.288493	0.300612	0.269901	0.0179639	0.00715364	0.00355291	0.0253728	0.0252812	0.0107487	0.0364013	0.0143091	0.0403926	0.0406515	0.00355291	0.0521479	0.0719283	0.0216323	0.0328337	0.0289519	0.258825	0.314074	0.209285
MH021175.1:20311-23802_Avian_coronavirus_strain_D274_complete_genome	0.193865	0	0.501349	0.251926	0.307782	0.266655	0.242979	0.213635	0.229362	0.223369	0.224217	0.223284	0.234045	0.237986	0.213635	0.244697	0.272985	0.223369	0.261815	0.26693	0.243756	0.234372	0.233388	0.222977	0.312404	0.251221	0.218676
MG913343.1:20315-23803_Avian_coronavirus_isolate_AvCoV/Gallus_gallus/Brazil/sample_22/2013_complete_genome	0.27263	0.218294	0.475558	0.199878	0.262086	0.0562511	0.0253186	0.24857	0.259937	0.258825	0.249278	0.24822	0.259464	0.2742	0.24857	0.265561	0.289827	0.258825	0.278212	0.294676	0.264524	0.260578	0.25946	0.00355291	0.272349	0.22814	0.253908	0.218294
MG913342.1:20314-23823_Avian_coronavirus_isolate_AvCoV/Gallus_gallus/Brazil/sample_38/2013_GI-11_complete_genome_complete_genome	0.222198	0.250869	0.500566	0.216992	0.287646	0.271754	0.247775	0.209364	0.215193	0.2143	0.214603	0.213716	0.210311	0.224295	0.209364	0.235119	0.237883	0.2143	0.252339	0.257403	0.229673	0.230001	0.224295	0.241927	0.298199	0.0107103	0.209649	0.250869	0.237143
MF421320.1:20314-23823_Infectious_bronchitis_virus_isolate_UY/11/CA/18_complete_genome	0.217616	0.229071	0.502048	0.227026	0.301073	0.292744	0.251318	0.239506	0.240958	0.239936	0.245042	0.244003	0.235871	0.255194	0.239506	0.267142	0.263265	0.239936	0.277919	0.294361	0.265985	0.261265	0.26014	0.241348	0.289404	0.203639	0.235112	0.229071	0.236577	0.20399
MF421319.1:20338-23811_Infectious_bronchitis_virus_isolate_UY/09/CA/01_complete_genome	0.239936	0.232563	0.490443	0.297331	0.309033	0.320424	0.288865	0.0475609	0.0438538	0.0399233	0.0553776	0.0551738	0.0475921	0.0667468	0.0362733	0.0672235	0.0793774	0.0399233	0.0835255	0.104236	0.0589571	0.0631796	0.0513875	0.277523	0.323381	0.223114	0.0362194	0.232563	0.272521	0.223506	0.259296
M99482.1_Avian_infectious_bronchitis_virus_RNA_fragment	0.249601	0.285849	0.549456	0.251519	0.0481888	0.277209	0.257201	0.277514	0.262363	0.266119	0.273341	0.27711	0.266783	0.298204	0.271534	0.307146	0.309474	0.266119	0.331823	0.344176	0.288069	0.300806	0.293245	0.246251	0.318574	0.246154	0.261125	0.285849	0.241368	0.261229	0.258795	0.280931
M21970.1_Avian_infectious_bronchitis_virus_(strain_H120)_peplomeric_protein_gene_encoding_the_S1_and_S2_subunits_complete_cds	0.27263	0.218294	0.475558	0.199878	0.262086	0.0562511	0.0253186	0.24857	0.259937	0.258825	0.249278	0.24822	0.259464	0.2742	0.24857	0.265561	0.289827	0.258825	0.278212	0.294676	0.264524	0.260578	0.25946	0.00355291	0.272349	0.22814	0.253908	0.218294	0	0.237143	0.236577	0.272521	0.241368
M21883.1_Avian_infectious_bronchitis_virus_S1_and_S2_peplomeric_protein_gene_complete_cds	0.262706	0.227686	0.474717	0.199878	0.251419	0.0485427	0.0180113	0.243813	0.249376	0.248318	0.244505	0.243471	0.253813	0.269297	0.243813	0.260682	0.278667	0.248318	0.273227	0.289587	0.258825	0.255724	0.254629	0.0179487	0.262437	0.22814	0.243471	0.227686	0.01433	0.237143	0.246144	0.261859	0.231035	0.01433
L18990.1_Avian_infectious_bronchitis_virus_surface_glycoprotein_(spike_S1)_mRNA_complete_cds	0.26223	0.232099	0.476403	0.200223	0.272433	0.064084	0.0327143	0.257887	0.259464	0.258355	0.258624	0.257523	0.263939	0.28378	0.257887	0.275105	0.289279	0.258355	0.28795	0.304602	0.269019	0.270075	0.268911	0.0325995	0.253091	0.227739	0.253449	0.232099	0.0289181	0.236723	0.236251	0.272023	0.251419	0.0289181	0.0216004
L18988.1_Avian_infectious_bronchitis_virus_surface_glycoprotein_(spike_S1)_mRNA_5_end_of_cds	0.213765	0.257523	0.51138	0.253749	0.210925	0.283155	0.257786	0.270789	0.246085	0.249822	0.271686	0.275437	0.260309	0.297385	0.260037	0.305118	0.302098	0.249822	0.324271	0.341993	0.276236	0.293735	0.281321	0.23738	0.316487	0.258151	0.249822	0.257523	0.232617	0.268312	0.247428	0.248725	0.178242	0.232617	0.231975	0.242602
L14070.1_Avian_infectious_bronchitis_virus_(clone_J2)_S1_glycoprotein_precursor_gene_partial_cds	0.227113	0.266409	0.51138	0.216779	0.186647	0.26171	0.22694	0.278033	0.263083	0.266787	0.278949	0.282667	0.272414	0.304622	0.272132	0.307262	0.309558	0.266787	0.331585	0.338238	0.288446	0.30101	0.293552	0.207483	0.285203	0.203062	0.261859	0.266409	0.202911	0.207996	0.205695	0.285498	0.159502	0.202911	0.202367	0.207841	0.184015
L14069.1_Avian_infectious_bronchitis_virus_(clone_G13-1)_S1_glycoprotein_precursor_gene_partial_cds	0.222418	0.266409	0.525358	0.221425	0.186647	0.271754	0.236396	0.288145	0.273023	0.276728	0.2891	0.292818	0.282439	0.315078	0.282146	0.317828	0.32022	0.276728	0.342532	0.349306	0.298688	0.311469	0.303853	0.216698	0.285203	0.207638	0.271744	0.266409	0.212078	0.212605	0.210245	0.285498	0.159502	0.212078	0.211506	0.217074	0.184015	0.00711997
KY776701.1:20302-23781_Infectious_bronchitis_virus_strain_gammaCoV/ck/China/I0108/17_complete_genome	0.235243	0.280865	0.535199	0.250507	0.0518808	0.262045	0.242588	0.267598	0.252605	0.256363	0.268487	0.272259	0.261985	0.288069	0.26171	0.296806	0.299042	0.256363	0.321129	0.333304	0.278033	0.290566	0.283155	0.231864	0.313262	0.231774	0.251419	0.280865	0.227056	0.246601	0.258795	0.271032	0.02549	0.227056	0.216916	0.236939	0.177572	0.150363	0.150363
KY776700.1:20302-23811_Infectious_bronchitis_virus_strain_gammaCoV/ck/China/I0712/11_complete_genome	0.232295	0.277236	0.541591	0.252536	0.0518808	0.258626	0.239506	0.264146	0.249376	0.253091	0.265012	0.268741	0.258624	0.284307	0.258355	0.292868	0.295044	0.253091	0.316773	0.328735	0.274421	0.286737	0.279465	0.228948	0.309121	0.22886	0.24822	0.277236	0.224209	0.243471	0.255516	0.267548	0.02549	0.224209	0.214219	0.233948	0.17544	0.148594	0.148594	0
KX272465.1:20238-23735_Infectious_bronchitis_virus_isolate_AR251-15_complete_genome	0.19049	0.254932	0.54394	0.273303	0.278098	0.312495	0.291648	0.244347	0.241053	0.244787	0.245139	0.248863	0.25028	0.269901	0.239506	0.277155	0.290931	0.244787	0.295358	0.307083	0.265985	0.266264	0.26014	0.290368	0.256755	0.247833	0.239936	0.254932	0.28525	0.248278	0.263393	0.254168	0.24152	0.28525	0.275103	0.275501	0.225056	0.24202	0.237234	0.236661	0.238374
KU356856.1:20314-23811_Infectious_bronchitis_virus_strain_ck/CH/SCYB/140913_complete_genome	0.228368	0.24896	0.585152	0.263498	0.333543	0.22764	0.19565	0.256229	0.271906	0.270726	0.256968	0.255863	0.266586	0.272409	0.256229	0.284272	0.301699	0.270726	0.291676	0.313987	0.292801	0.278714	0.272409	0.199414	0.248375	0.237747	0.265709	0.24896	0.194861	0.237234	0.242885	0.274642	0.287882	0.194861	0.180861	0.199609	0.264251	0.307436	0.302273	0.293923	0.290063	0.238466
KP780179.1:20277-23777_Infectious_bronchitis_virus_strain_gammaCoV/Ck/Italy/I2022/13_complete_genome	0.230492	0.209364	0.497237	0.282439	0.293679	0.29959	0.269019	0.0289949	0.032718	0.0288844	0.0365691	0.0364359	0.0364169	0.0477457	0.0179695	0.0518745	0.0676625	0.0288844	0.0639067	0.0840729	0.0476478	0.0441711	0.0327247	0.257989	0.318178	0.218676	0.0252224	0.209364	0.253091	0.219059	0.249665	0.0178906	0.266119	0.253091	0.242696	0.262437	0.23932	0.270864	0.270864	0.256363	0.253091	0.244691	0.250117
KP118893.1:20314-23808_Infectious_bronchitis_virus_strain_ck/CH/LSD/110410_complete_genome	0	0.193865	0.477741	0.251376	0.270533	0.30531	0.278836	0.230082	0.226758	0.230492	0.230822	0.234546	0.235871	0.255194	0.230082	0.262228	0.281189	0.230492	0.280014	0.291365	0.251286	0.25155	0.250472	0.277634	0.285018	0.221811	0.225716	0.193865	0.27263	0.222198	0.217616	0.239936	0.249601	0.27263	0.262706	0.26223	0.213765	0.227113	0.222418	0.235243	0.232295	0.19049	0.228368	0.230492
KP118891.1:20314-23808_Infectious_bronchitis_virus_strain_ck/CH/LHLJ/111246_complete_genome	0	0.193865	0.477741	0.251376	0.270533	0.30531	0.278836	0.230082	0.226758	0.230492	0.230822	0.234546	0.235871	0.255194	0.230082	0.262228	0.281189	0.230492	0.280014	0.291365	0.251286	0.25155	0.250472	0.277634	0.285018	0.221811	0.225716	0.193865	0.27263	0.222198	0.217616	0.239936	0.249601	0.27263	0.262706	0.26223	0.213765	0.227113	0.222418	0.235243	0.232295	0.19049	0.228368	0.230492	0
KP118888.1:20314-23808_Infectious_bronchitis_virus_strain_ck/CH/LLN/130102_complete_genome	0.00712596	0.203138	0.491839	0.261386	0.280931	0.316294	0.289286	0.239936	0.236628	0.240368	0.240713	0.244442	0.236295	0.255659	0.239936	0.272586	0.291922	0.240368	0.290688	0.302225	0.26147	0.261745	0.260617	0.288028	0.28555	0.222198	0.235533	0.203138	0.28296	0.222587	0.217996	0.24992	0.259696	0.28296	0.272911	0.272412	0.223336	0.236814	0.232064	0.245169	0.242076	0.199775	0.228772	0.240368	0.00712596	0.00712596
KP118884.1:20314-23808_Infectious_bronchitis_virus_strain_ck/CH/LSD/110851_complete_genome	0	0.193865	0.477741	0.251376	0.270533	0.30531	0.278836	0.230082	0.226758	0.230492	0.230822	0.234546	0.235871	0.255194	0.230082	0.262228	0.281189	0.230492	0.280014	0.291365	0.251286	0.25155	0.250472	0.277634	0.285018	0.221811	0.225716	0.193865	0.27263	0.222198	0.217616	0.239936	0.249601	0.27263	0.262706	0.26223	0.213765	0.227113	0.222418	0.235243	0.232295	0.19049	0.228368	0.230492	0	0	0.00712596
KP118881.1:20314-23808_Infectious_bronchitis_virus_strain_ck/CH/LBJ/140413_complete_genome	0	0.193865	0.477741	0.251376	0.270533	0.30531	0.278836	0.230082	0.226758	0.230492	0.230822	0.234546	0.235871	0.255194	0.230082	0.262228	0.281189	0.230492	0.280014	0.291365	0.251286	0.25155	0.250472	0.277634	0.285018	0.221811	0.225716	0.193865	0.27263	0.222198	0.217616	0.239936	0.249601	0.27263	0.262706	0.26223	0.213765	0.227113	0.222418	0.235243	0.232295	0.19049	0.228368	0.230492	0	0	0.00712596	0
KP036504.1:20314-23808_Infectious_bronchitis_virus_strain_ck/CH/LHB/130630_complete_genome	0	0.193865	0.477741	0.251376	0.270533	0.30531	0.278836	0.230082	0.226758	0.230492	0.230822	0.234546	0.235871	0.255194	0.230082	0.262228	0.281189	0.230492	0.280014	0.291365	0.251286	0.25155	0.250472	0.277634	0.285018	0.221811	0.225716	0.193865	0.27263	0.222198	0.217616	0.239936	0.249601	0.27263	0.262706	0.26223	0.213765	0.227113	0.222418	0.235243	0.232295	0.19049	0.228368	0.230492	0	0	0.00712596	0	0
KJ135013.1:20276-23770_Infectious_bronchitis_virus_isolate_IBVUkr27-11_complete_genome	0	0.193865	0.477741	0.251376	0.270533	0.30531	0.278836	0.230082	0.226758	0.230492	0.230822	0.234546	0.235871	0.255194	0.230082	0.262228	0.281189	0.230492	0.280014	0.291365	0.251286	0.25155	0.250472	0.277634	0.285018	0.221811	0.225716	0.193865	0.27263	0.222198	0.217616	0.239936	0.249601	0.27263	0.262706	0.26223	0.213765	0.227113	0.222418	0.235243	0.232295	0.19049	0.228368	0.230492	0	0	0.00712596	0	0
KF377577.1:20314-23808_Infectious_bronchitis_virus_strain_4/91_vaccine_complete_genome	0	0.193865	0.477741	0.251376	0.270533	0.30531	0.278836	0.230082	0.226758	0.230492	0.230822	0.234546	0.235871	0.255194	0.230082	0.262228	0.281189	0.230492	0.280014	0.291365	0.251286	0.25155	0.250472	0.277634	0.285018	0.221811	0.225716	0.193865	0.27263	0.222198	0.217616	0.239936	0.249601	0.27263	0.262706	0.26223	0.213765	0.227113	0.222418	0.235243	0.232295	0.19049	0.228368	0.230492	0	0	0.00712596	0	0
JX195178.1:20371-23871_Infectious_bronchitis_virus_strain_ck/CH/LDL/97I_substrain_P115_complete_genome	0.24003	0.218593	0.490697	0.292461	0.304016	0.304725	0.273916	0.0363815	0.0401415	0.0362422	0.0365575	0.0364243	0.0438678	0.0553055	0.0252518	0.0595184	0.0754828	0.0362422	0.0638857	0.0840446	0.0551915	0.0517336	0.0401498	0.26281	0.323381	0.228	0.0325512	0.218593	0.257887	0.228403	0.259399	0.0251404	0.276081	0.257887	0.247428	0.267273	0.248921	0.280709	0.280709	0.266226	0.26281	0.254368	0.254932	0.00711778	0.24003	0.24003	0.250019	0.24003	0.24003
JX195177.1:20371-23871_Infectious_bronchitis_virus_strain_ck/CH/LDL/97I_substrain_P5_complete_genome	0.24003	0.218593	0.490697	0.292461	0.304016	0.304725	0.273916	0.0363815	0.0401415	0.0362422	0.0365575	0.0364243	0.0438678	0.0553055	0.0252518	0.0595184	0.0754828	0.0362422	0.0638857	0.0840446	0.0551915	0.0517336	0.0401498	0.26281	0.323381	0.228	0.0325512	0.218593	0.257887	0.228403	0.259399	0.0251404	0.276081	0.257887	0.247428	0.267273	0.248921	0.280709	0.280709	0.266226	0.26281	0.254368	0.254932	0.00711778	0.24003	0.24003	0.250019	0.24003	0.24003
JQ290229.1_Infectious_bronchitis_virus_isolate_IBV/chicken/Italy/11VIR3141-7/2011_spike_glycoprotein_S1_(S1)_gene_partial_cds	0.231469	0.205591	0.499853	0.283665	0.294987	0.300932	0.270184	0.0291003	0.0328374	0.028989	0.0367034	0.0365691	0.03655	0.0479218	0.0180343	0.0520675	0.0679179	0.028989	0.064148	0.0843958	0.0478231	0.0443343	0.0328441	0.259094	0.31961	0.219588	0.0253136	0.205591	0.254172	0.219974	0.250735	0.0179549	0.267277	0.254172	0.243724	0.263563	0.240337	0.272026	0.272026	0.257472	0.254172	0.245736	0.251191	0	0.231469	0.231469	0.241394	0.231469	0.231469
JF732903.1:20365-23862_Infectious_bronchitis_virus_strain_Sczy3_complete_genome	0.20897	0.265009	0.552264	0.28296	0.273626	0.324054	0.302729	0.248667	0.240619	0.244347	0.249474	0.253191	0.249827	0.27431	0.243813	0.281617	0.285298	0.244347	0.299912	0.31169	0.265496	0.270682	0.264524	0.291032	0.257219	0.243338	0.239506	0.265009	0.2859	0.243774	0.274531	0.258517	0.237181	0.2859	0.2859	0.281206	0.244404	0.228053	0.223336	0.232335	0.234093	0.0399829	0.243623	0.249018	0.20897	0.20897	0.218478	0.20897	0.20897
GU393336.1:20365-23871_Infectious_bronchitis_virus_serotype_Holte_complete_genome	0.276333	0.278883	0.552264	0.242302	0.254543	0.269314	0.229124	0.285367	0.275327	0.279061	0.286317	0.290063	0.284835	0.312404	0.274421	0.303049	0.310284	0.279061	0.327938	0.340253	0.296072	0.3035	0.290913	0.209443	0.307887	0.252379	0.274026	0.278883	0.204821	0.262437	0.217616	0.298129	0.229607	0.204821	0.204266	0.214463	0.202246	0.151777	0.160304	0.219437	0.216729	0.257624	0.279691	0.27313	0.276333	0.276333	0.286666	0.276333	0.276333
GQ504721.2:20311-23820_Infectious_bronchitis_virus_strain_Arkansas_Vaccine_complete_genome	0.232706	0.277746	0.542911	0.257786	0.0557715	0.264033	0.244691	0.26463	0.249827	0.253549	0.265499	0.269235	0.259094	0.284836	0.258825	0.293423	0.295607	0.253549	0.317389	0.329382	0.274928	0.287275	0.279983	0.234038	0.309706	0.233948	0.248667	0.277746	0.229266	0.243908	0.255975	0.268036	0.0292259	0.229266	0.219194	0.239078	0.180097	0.148837	0.148837	0.00359535	0.00355698	0.238799	0.295638	0.253549	0.232706	0.232706	0.242508	0.232706	0.232706
EU418975.1:20311-23820_Infectious_bronchitis_virus_strain_ArkDPI101_complete_genome	0.233118	0.278257	0.541887	0.258253	0.0596885	0.264524	0.245133	0.264251	0.249474	0.253191	0.265118	0.268849	0.258726	0.284422	0.258457	0.29299	0.295167	0.253191	0.316908	0.328877	0.274531	0.286854	0.279578	0.234456	0.310293	0.233622	0.248318	0.278257	0.229673	0.243566	0.256436	0.267654	0.0329862	0.229673	0.219579	0.239506	0.1804	0.149081	0.149081	0.00721356	0.00713634	0.239227	0.296195	0.253191	0.233118	0.233118	0.242941	0.233118	0.233118
DQ487085.1_Infectious_bronchitis_virus_isolate_Egypt/F/03_spike_glycoprotein_(S1)_mRNA_partial_cds	0.268036	0.232742	0.489815	0.204744	0.26749	0.0369707	0.00713634	0.253808	0.265287	0.264146	0.254533	0.253449	0.269795	0.279643	0.253808	0.260205	0.289279	0.264146	0.272719	0.294116	0.274928	0.255258	0.264797	0.0216072	0.267761	0.233208	0.259193	0.232742	0.0179695	0.242264	0.241013	0.277922	0.246601	0.0179695	0.0107383	0.0252812	0.247331	0.216992	0.226318	0.23219	0.229266	0.280569	0.190587	0.258355	0.268036	0.268036	0.278322	0.268036	0.268036
AY775779.1_Avian_infectious_bronchitis_virus_S1_(S1)_gene_partial_cds	0.237655	0.275085	0.459499	0.189501	0.312721	0.206406	0.179973	0.26973	0.266479	0.265328	0.27051	0.269342	0.27101	0.285068	0.26973	0.292558	0.307343	0.265328	0.305897	0.323213	0.281255	0.287393	0.286134	0.179263	0.190306	0.232384	0.260348	0.275085	0.17486	0.24217	0.257726	0.284125	0.285666	0.17486	0.166118	0.162048	0.247814	0.255716	0.260589	0.270469	0.266999	0.244691	0.213424	0.274357	0.237655	0.237655	0.247524	0.237655	0.237655
AY043312.1_Avian_infectious_bronchitis_virus_isolate_A2_S1_protein_(S1)_gene_partial_cds	0.186297	0.225629	0.545273	0.278723	0.253589	0.296365	0.276124	0.215562	0.212215	0.215942	0.216249	0.219966	0.221195	0.24018	0.210879	0.24698	0.259958	0.215942	0.264309	0.28669	0.236288	0.236536	0.230725	0.264903	0.252438	0.233912	0.211249	0.225629	0.259933	0.234329	0.263019	0.225056	0.218042	0.259933	0.259933	0.260305	0.215992	0.223421	0.218727	0.213298	0.215234	0.0288417	0.224038	0.215859	0.186297	0.186297	0.195549	0.186297	0.186297
AF286303.1_Avian_infectious_bronchitis_virus_isolate_J2_spike_glycoprotein_1_gene_partial_cds	0.235625	0.2143	0.505004	0.28296	0.294237	0.300163	0.269513	0.0327247	0.0364713	0.0325995	0.0403576	0.04021	0.0401889	0.051588	0.0216323	0.0557649	0.0716641	0.0325995	0.0678955	0.0881999	0.0514817	0.04801	0.0364788	0.258457	0.324006	0.219059	0.0289181	0.2143	0.253549	0.224071	0.254932	0.021537	0.26661	0.253549	0.24313	0.262914	0.239749	0.276222	0.276222	0.256832	0.253549	0.24992	0.250572	0.00355698	0.235625	0.235625	0.245576	0.235625	0.235625
AF286302.1_Avian_infectious_bronchitis_virus_isolate_Q1_spike_glycoprotein_1_gene_partial_cds	0.230492	0.209364	0.497237	0.282439	0.293679	0.29959	0.269019	0.0289949	0.032718	0.0288844	0.0365691	0.0364359	0.0364169	0.0477457	0.0179695	0.0518745	0.0676625	0.0288844	0.0639067	0.0840729	0.0476478	0.0441711	0.0327247	0.257989	0.318178	0.218676	0.0252224	0.209364	0.253091	0.219059	0.249665	0.0178906	0.266119	0.253091	0.242696	0.262437	0.23932	0.270864	0.270864	0.256363	0.253091	0.244691	0.250117	0	0.230492	0.230492	0.240368	0.230492	0.230492
AF274435.1_Avian_infectious_bronchitis_virus_DE072_vaccine_spike_glycoprotein_S1_subunit_(spike)_gene_partial_cds	0.471085	0.494554	0.00349089	0.537805	0.563156	0.515863	0.4984	0.492472	0.487353	0.477252	0.502866	0.500217	0.493906	0.529572	0.4837	0.519289	0.546327	0.477252	0.546623	0.56916	0.492472	0.521216	0.506854	0.468944	0.483202	0.492649	0.470605	0.494554	0.475558	0.493787	0.495161	0.4837	0.542151	0.475558	0.468118	0.469773	0.504473	0.504473	0.518342	0.528006	0.534423	0.536727	0.577554	0.490443	0.471085	0.471085	0.485068	0.471085	0.471085
AF193423.1_Avian_infectious_bronchitis_virus_S1_spike_protein_(S1)_gene_partial_cds	0.19049	0.235533	0.536727	0.278322	0.258106	0.307411	0.286737	0.225316	0.221982	0.225716	0.226038	0.229762	0.231056	0.250275	0.220575	0.257235	0.270495	0.225716	0.274877	0.286264	0.24637	0.246629	0.240707	0.275325	0.247139	0.228737	0.220965	0.235533	0.27029	0.229143	0.258457	0.234929	0.222413	0.27029	0.27029	0.27068	0.220321	0.227739	0.223029	0.217654	0.219547	0.0215187	0.224347	0.225629	0.19049	0.19049	0.199775	0.19049	0.19049
AF151954.1_Avian_infectious_bronchitis_virus_strain_B_S1_glycoprotein_(S1)_gene_partial_cds	0.222418	0.247371	0.490562	0.086363	0.278734	0.243222	0.205456	0.242358	0.239084	0.238078	0.247877	0.246832	0.233864	0.262706	0.242358	0.274818	0.289091	0.238078	0.292813	0.304402	0.254008	0.264044	0.262914	0.195459	0.23616	0.206925	0.233298	0.247371	0.190914	0.220957	0.232474	0.251573	0.251678	0.190914	0.190914	0.191241	0.224295	0.208122	0.212734	0.246756	0.243623	0.233029	0.237839	0.246832	0.222418	0.222418	0.232064	0.222418	0.222418
AF093794.1_Avian_infectious_bronchitis_virus_strain_4/91_pathogenic_S1_spike_glycoprotein_gene_partial_cds	0	0.193865	0.477741	0.251376	0.270533	0.30531	0.278836	0.230082	0.226758	0.230492	0.230822	0.234546	0.235871	0.255194	0.230082	0.262228	0.281189	0.230492	0.280014	0.291365	0.251286	0.25155	0.250472	0.277634	0.285018	0.221811	0.225716	0.193865	0.27263	0.222198	0.217616	0.239936	0.249601	0.27263	0.262706	0.26223	0.213765	0.227113	0.222418	0.235243	0.232295	0.19049	0.228368	0.230492	0	0	0.00712596	0	0
AF093793.1_Avian_infectious_bronchitis_virus_strain_4/91_attenuated_S1_spike_glycoprotein_gene_partial_cds	0	0.193865	0.477741	0.251376	0.270533	0.30531	0.278836	0.230082	0.226758	0.230492	0.230822	0.234546	0.235871	0.255194	0.230082	0.262228	0.281189	0.230492	0.280014	0.291365	0.251286	0.25155	0.250472	0.277634	0.285018	0.221811	0.225716	0.193865	0.27263	0.222198	0.217616	0.239936	0.249601	0.27263	0.262706	0.26223	0.213765	0.227113	0.222418	0.235243	0.232295	0.19049	0.228368	0.230492	0	0	0.00712596	0	0
AF027512.1_Avian_infectious_bronchitis_virus_Florida_18288_spike_glycoprotein_S1_subunit_gene_partial_cds	0.252181	0.22706	0.481728	0.190914	0.262086	0.0639847	0.0326657	0.253449	0.254996	0.253908	0.254172	0.253091	0.259464	0.279239	0.253449	0.270573	0.284642	0.253908	0.283338	0.299915	0.264524	0.265561	0.264418	0.0325512	0.24313	0.223421	0.249018	0.22706	0.0288753	0.232384	0.231195	0.267548	0.241368	0.0288753	0.0215686	0.00712596	0.232796	0.19851	0.207638	0.227056	0.224209	0.265177	0.190332	0.257989	0.252181	0.252181	0.26223	0.252181	0.252181
[truncated: 21 more columns]

## Sheet: Caption
Table S1. Estimates of Evolutionary Divergence between Sequences
The number of base substitutions per site from between sequences are shown. Analyses were conducted using the Maximum Composite Likelihood model [1]. This analysis involved 70 nucleotide sequences. Codon positions included were 1st+2nd+3rd+Noncoding. All ambiguous positions were removed for each sequence pair (pairwise deletion option). There were a total of 302 positions in the final dataset. Ev…
1. Tamura K., Nei M., and Kumar S. (2004). Prospects for inferring very large phylogenies by using the neighbor-joining method. Proceedings of the National Academy of Sciences (USA) 101:11030-11035.
2. Tamura K., Stecher G., and Kumar S. (2021). MEGA 11: Molecular Evolutionary Genetics Analysis Version 11. Molecular Biology and Evolution https://doi.org/10.1093/molbev/msab120.
Disclaimer: Although utmost care has been taken to ensure the correctness of the caption, the caption text is provided "as is" without any warranty of any kind. Authors advise the user to carefully check the caption prior to its use for any purpose and report any errors or problems to the authors immediately (www.megasoftware.net). In no event shall the authors and their employers be liable for a…
